# Supplementary material for: Porous Carbon Boosted Non-Enzymatic Glutamate Detection with Ultra-High Sensitivity in Broad Range Using Cu Ions
Source: Nanomaterials (Basel). 2022 Jun 9;12(12):1987. doi: 10.3390/nano12121987 (PMC9230436; doi:10.3390/nano12121987)
Supplement: Supplementary file 1 [file nanomaterials-12-01987-s001.zip]

Archive with 1 entries (1 files):
- nanomaterials-1720295-supplementary.pdf
